# Supplementary material for: Modelling SARS-CoV-2 Binding Antibody Waning 8 Months after BNT162b2 Vaccination
Source: Vaccines (Basel). 2022 Feb 13;10(2):285. doi: 10.3390/vaccines10020285 (PMC8876471; doi:10.3390/vaccines10020285)
Supplement: Supplementary file 1 [file vaccines-10-00285-s001.zip]

Archive with 1 entries (1 files):
- vaccines-1568594-supplementary.pdf
